# Supplementary material for: Physical and Dietary Intervention with Opuntia ficus-indica (Nopal) in Women with Obesity Improves Health Condition through Gut Microbiota Adjustment
Source: Nutrients. 2022 Feb 27;14(5):1008. doi: 10.3390/nu14051008 (PMC8912383; doi:10.3390/nu14051008)
Supplement: Supplementary file 1 [file nutrients-14-01008-s001.zip]

Archive with 1 entries (1 files):
- nutrients-1549459-supplementary.pdf
